# Supplementary material for: Cefonicid Benzathine Salt: A Convenient, Lean, and High-Performance Protocol to Make an Old Cephalosporin Shine
Source: Antibiotics (Basel). 2022 Aug 12;11(8):1095. doi: 10.3390/antibiotics11081095 (PMC9404797; doi:10.3390/antibiotics11081095)
Supplement: Supplementary file 1 [file antibiotics-11-01095-s001.zip]

Archive with 1 entries (1 files):
- antibiotics-1843381-SI.pdf
